# Supplementary material for: 10-(Prop-1-yn-1-yl)-10H-phenothia­zine
Source: Acta Crystallogr Sect E Struct Rep Online. 2012 Aug 25;68(Pt 9):o2790. doi: 10.1107/S1600536812036537 (PMC3435820; doi:10.1107/S1600536812036537)
Supplement: Supplementary file 1 [file e-68-o2790-sup1.cif]

##############################################################################
#                                                                            #
# This CIF contains the data in a paper accepted for publication in          #
# Acta Crystallographica Section E. It conforms to the requirements of       #
# Notes for Authors for Acta Crystallographica Section E, and has been       #
# peer reviewed under the auspices of the IUCr Commission on Journals.       #
#                                                                            #
# Full details of the Crystallographic Information File format               #
# are given in the paper "The Crystallographic Information File (CIF):       #
# a New Standard Archive File for Crystallography" by S. R. Hall, F. H.      #
# Allen and I. D. Brown [Acta Cryst. (1991), A47, 655-685].                  #
#                                                                            #
# The current version of the core CIF dictionary is obtainable from          #
# ftp://ftp.iucr.org/pub/cif_core.dic.                                       #
#                                                                            #
# Software is freely available for graphical display of the structure(s)     #
# in this CIF. For information consult the CIF software page                 #
# http://www.iucr.org/resources/cif/software.                                #
#                                                                            #
# This file may be used for bona fide research purposes within the           #
# scientific community so long as proper attribution is given to the journal # 
# article from which it was obtained.                                        #
#                                                                            #
##############################################################################
data_global
_audit_creation_method     SHELXL-97
_journal_date_recd_electronic     2012-08-14
_journal_date_accepted     2012-08-22
_journal_name_full     'Acta Crystallographica, Section E'
_journal_year     2012
_journal_volume     68
_journal_issue      9
_journal_page_first     o2790
_journal_page_last     o2790
_journal_paper_category     QO
_journal_paper_doi     10.1107/S1600536812036537
_journal_coeditor_code     BX2425
_publ_contact_author_name     'Okuno Tsunehisa'
_publ_contact_author_address
;
Department of Material Science and Chemistry
Wakayama University
Sakaedani
Wakayama 640-8510
Japan
;
_publ_contact_author_email     'okuno@center.wakayama-u.ac.jp'
_publ_contact_author_fax     '+81-73-457-8272'
_publ_contact_author_phone     '+81-73-457-8264'
_publ_section_title
;
10-(Prop-1-yn-1-yl)-10<i>H</i>-phenothiazine
;
loop_
    _publ_author_name
    _publ_author_address
;
Umezono, Satoru
;
;
Department of Material Science and Chemistry
Wakayama University
Sakaedani
Wakayama 640-8510
Japan
;
;
Okuno, Tsunehisa
;
;
Department of Material Science and Chemistry
Wakayama University
Sakaedani
Wakayama 640-8510
Japan
;
data_I
_chemical_name_systematic
;
10-(Prop-1-yn-1-yl)-10<i>H</i>-phenothiazine
;
_chemical_name_common     ?
_chemical_formula_moiety     'C15 H11 N S'
_chemical_formula_sum     'C15 H11 N S'
_chemical_formula_iupac     'C15 H11 N S'
_chemical_formula_weight     237.31
_chemical_melting_point     ?
_symmetry_cell_setting     orthorhombic
_symmetry_space_group_name_H-M     'C m c 21'
_symmetry_space_group_name_Hall     'C 2c -2'
loop_
    _symmetry_equiv_pos_site_id
    _symmetry_equiv_pos_as_xyz
    1 '+X,+Y,+Z'
    2 '+X,-Y,1/2+Z'
    3 '-X,+Y,+Z'
    4 '-X,-Y,1/2+Z'
    5 '1/2+X,1/2+Y,+Z'
    6 '1/2-X,1/2+Y,+Z'
    7 '1/2+X,1/2-Y,1/2+Z'
    8 '1/2-X,1/2-Y,1/2+Z'
_cell_length_a     14.717(6)
_cell_length_b     10.631(4)
_cell_length_c     7.375(3)
_cell_angle_alpha     90.00
_cell_angle_beta     90.00
_cell_angle_gamma     90.00
_cell_volume     1153.9(8)
_cell_formula_units_Z     4
_cell_measurement_reflns_used     2342
_cell_measurement_theta_min     2.36
_cell_measurement_theta_max     31.20
_cell_measurement_temperature     93(2)
_exptl_crystal_description     block
_exptl_crystal_colour     colorless
_exptl_crystal_size_max     0.12
_exptl_crystal_size_mid     0.10
_exptl_crystal_size_min     0.08
_exptl_crystal_density_diffrn     1.366
_exptl_crystal_density_meas     ?
_exptl_crystal_density_method     'not measured'
_exptl_crystal_F_000     496
_exptl_absorpt_coefficient_mu     0.253
_exptl_absorpt_correction_type     numerical
_exptl_absorpt_process_details     '(<i>NUMABS</i>; Rigaku, 1999)'
_exptl_absorpt_correction_T_min     0.959
_exptl_absorpt_correction_T_max     0.9800
_diffrn_ambient_temperature     93(2)
_diffrn_radiation_type     MoK\a
_diffrn_radiation_wavelength     0.71075
_diffrn_measurement_device_type     'Rigaku Saturn724+'
_diffrn_measurement_method     \w
_diffrn_detector_area_resol_mean     28.445
_diffrn_reflns_number     4889
_diffrn_reflns_av_R_equivalents     0.0185
_diffrn_reflns_av_sigmaI/netI     0.0167
_diffrn_reflns_theta_min     2.36
_diffrn_reflns_theta_max     28.50
_diffrn_reflns_theta_full     28.50
_diffrn_measured_fraction_theta_max     0.991
_diffrn_measured_fraction_theta_full     0.991
_diffrn_reflns_limit_h_min     -19
_diffrn_reflns_limit_h_max     16
_diffrn_reflns_limit_k_min     -14
_diffrn_reflns_limit_k_max     12
_diffrn_reflns_limit_l_min     -9
_diffrn_reflns_limit_l_max     9
_refine_special_details
;
Refinement was performed using all reflections. The weighted <i>R</i>-factor
(<i>wR</i>) and goodness of fit (<i>S</i>) are based on <i>F</i>^2^.
<i>R</i>-factor (gt) are based on <i>F</i>. The threshold expression of
<i>F</i>^2^ > 2.0 \s(<i>F</i>^2^) is used only for calculating <i>R</i>-factor
(gt).
;
_reflns_number_total     1486
_reflns_number_gt     1441
_reflns_threshold_expression     I>2sigma(I)
_refine_ls_structure_factor_coef     Fsqd
_refine_ls_matrix_type     full
_refine_ls_R_factor_all     0.0261
_refine_ls_R_factor_gt     0.0252
_refine_ls_wR_factor_gt     0.0637
_refine_ls_wR_factor_ref     0.0645
_refine_ls_goodness_of_fit_ref     1.081
_refine_ls_restrained_S_all     1.080
_refine_ls_number_reflns     1486
_refine_ls_number_parameters     87
_refine_ls_number_restraints     1
_refine_ls_hydrogen_treatment     constr
_refine_ls_weighting_scheme     calc
_refine_ls_weighting_details
         'calc w=1/[\s^2^(Fo^2^)+(0.0354P)^2^+0.5140P] where P=(Fo^2^+2Fc^2^)/3'
_atom_sites_solution_hydrogens     geom
_atom_sites_solution_primary     direct
_atom_sites_solution_secondary     difmap
_refine_ls_shift/su_max     0.000
_refine_ls_shift/su_mean     0.000
_refine_diff_density_max     0.203
_refine_diff_density_min     -0.159
_refine_ls_extinction_method     none
_refine_ls_extinction_coef     ?
_refine_ls_abs_structure_details     'Flack (1983), 670 Friedel pairs'
_refine_ls_abs_structure_Flack     -0.01(6)
loop_
    _atom_type_symbol
    _atom_type_description
    _atom_type_scat_dispersion_real
    _atom_type_scat_dispersion_imag
    _atom_type_scat_source
    'C' 'C' 0.0033 0.0016
                         'International Tables Vol C Tables 4.2.6.8 and 6.1.1.4'
    'H' 'H' 0.0000 0.0000
                         'International Tables Vol C Tables 4.2.6.8 and 6.1.1.4'
    'N' 'N' 0.0061 0.0033
                         'International Tables Vol C Tables 4.2.6.8 and 6.1.1.4'
    'S' 'S' 0.1246 0.1234
                         'International Tables Vol C Tables 4.2.6.8 and 6.1.1.4'
_computing_data_collection     'CrystalClear (Rigaku, 2008)'
_computing_cell_refinement     'CrystalClear (Rigaku, 2008)'
_computing_data_reduction     'CrystalClear (Rigaku, 2008)'
_computing_structure_solution     'SHELXS97 (Sheldrick, 2008)'
_computing_structure_refinement     'SHELXL97 (Sheldrick, 2008)'
_computing_molecular_graphics     'ORTEP-3 (Farrugia, 1997)'
_computing_publication_material     'SHELXL97 (Sheldrick, 2008)'
loop_
    _atom_site_type_symbol
    _atom_site_label
    _atom_site_fract_x
    _atom_site_fract_y
    _atom_site_fract_z
    _atom_site_U_iso_or_equiv
    _atom_site_adp_type
    _atom_site_calc_flag
    _atom_site_refinement_flags
    _atom_site_occupancy
    _atom_site_symmetry_multiplicity
    _atom_site_disorder_assembly
    _atom_site_disorder_group
    S S1 0.0000 0.03514(4) -0.00174(4) 0.01839(11) Uani d S 1 2 . .
    N N1 0.0000 0.28986(13) 0.1771(2) 0.0165(3) Uani d S 1 2 . .
    C C1 0.08381(8) 0.22366(10) 0.19225(16) 0.0153(2) Uani d . 1 1 . .
    C C2 0.15834(8) 0.27842(11) 0.27878(17) 0.0176(2) Uani d . 1 1 . .
    H H2 0.1524 0.3585 0.3346 0.021 Uiso calc R 1 1 . .
    C C3 0.24154(8) 0.21576(12) 0.28336(18) 0.0201(3) Uani d . 1 1 . .
    H H3 0.2926 0.2542 0.3393 0.024 Uiso calc R 1 1 . .
    C C4 0.24978(8) 0.09669(12) 0.20594(18) 0.0212(3) Uani d . 1 1 . .
    H H4 0.3067 0.0545 0.2075 0.025 Uiso calc R 1 1 . .
    C C5 0.17460(9) 0.03964(11) 0.12637(17) 0.0189(3) Uani d . 1 1 . .
    H H5 0.1797 -0.0430 0.0783 0.023 Uiso calc R 1 1 . .
    C C6 0.09172(8) 0.10329(11) 0.11690(15) 0.0163(2) Uani d . 1 1 . .
    C C7 0.0000 0.41727(16) 0.1900(2) 0.0164(3) Uani d S 1 2 . .
    C C8 0.0000 0.52987(15) 0.1916(3) 0.0171(3) Uani d S 1 2 . .
    C C9 0.0000 0.66718(16) 0.1911(3) 0.0218(4) Uani d S 1 2 . .
    H H9A 0.0000 0.7026 0.3042 0.045(8) Uiso d SR 1 2 . .
    H H9B -0.0435 0.7017 0.1183 0.050(6) Uiso d R 1 1 . .
loop_
    _atom_site_aniso_label
    _atom_site_aniso_U_11
    _atom_site_aniso_U_22
    _atom_site_aniso_U_33
    _atom_site_aniso_U_12
    _atom_site_aniso_U_13
    _atom_site_aniso_U_23
    S1 0.0226(2) 0.01654(18) 0.01607(19) 0.000 0.000 -0.00403(15)
    N1 0.0160(7) 0.0124(6) 0.0212(7) 0.000 0.000 -0.0023(5)
    C1 0.0150(5) 0.0154(5) 0.0155(5) 0.0004(4) 0.0028(4) 0.0021(4)
    C2 0.0188(6) 0.0159(5) 0.0180(5) -0.0016(5) 0.0009(5) 0.0001(4)
    C3 0.0165(6) 0.0225(6) 0.0212(6) -0.0021(5) 0.0001(5) 0.0039(4)
    C4 0.0178(5) 0.0209(6) 0.0249(6) 0.0043(5) 0.0040(5) 0.0060(5)
    C5 0.0218(6) 0.0159(5) 0.0189(6) 0.0030(4) 0.0061(5) 0.0021(4)
    C6 0.0183(5) 0.0160(5) 0.0144(5) -0.0007(4) 0.0027(4) 0.0011(4)
    C7 0.0146(7) 0.0172(8) 0.0175(7) 0.000 0.000 -0.0018(6)
    C8 0.0143(7) 0.0165(8) 0.0206(8) 0.000 0.000 -0.0014(6)
    C9 0.0232(9) 0.0142(7) 0.0278(9) 0.000 0.000 -0.0011(7)
loop_
    _geom_bond_atom_site_label_1
    _geom_bond_atom_site_label_2
    _geom_bond_site_symmetry_2
    _geom_bond_distance
    _geom_bond_publ_flag
    S1 C6 3 1.7642(13) ?
    S1 C6 . 1.7643(13) ?
    N1 C7 . 1.358(2) ?
    N1 C1 . 1.4246(14) ?
    N1 C1 3 1.4246(14) ?
    C1 C2 . 1.3961(17) ?
    C1 C6 . 1.3999(17) ?
    C2 C3 . 1.3944(17) ?
    C2 H2 . 0.9500 ?
    C3 C4 . 1.3940(18) ?
    C3 H3 . 0.9500 ?
    C4 C5 . 1.3914(19) ?
    C4 H4 . 0.9500 ?
    C5 C6 . 1.3966(17) ?
    C5 H5 . 0.9500 ?
    C7 C8 . 1.197(3) ?
    C8 C9 . 1.460(2) ?
    C9 H9A . 0.9152 ?
    C9 H9B . 0.9126 ?
loop_
    _geom_angle_atom_site_label_1
    _geom_angle_atom_site_label_2
    _geom_angle_atom_site_label_3
    _geom_angle_site_symmetry_1
    _geom_angle_site_symmetry_3
    _geom_angle
    _geom_angle_publ_flag
    C6 S1 C6 3 . 99.84(8) ?
    C7 N1 C1 . . 119.16(7) ?
    C7 N1 C1 . 3 119.16(7) ?
    C1 N1 C1 . 3 119.97(14) ?
    C2 C1 C6 . . 119.82(11) ?
    C2 C1 N1 . . 120.67(11) ?
    C6 C1 N1 . . 119.50(11) ?
    C3 C2 C1 . . 120.12(11) ?
    C3 C2 H2 . . 119.9 ?
    C1 C2 H2 . . 119.9 ?
    C4 C3 C2 . . 120.02(11) ?
    C4 C3 H3 . . 120.0 ?
    C2 C3 H3 . . 120.0 ?
    C5 C4 C3 . . 119.96(11) ?
    C5 C4 H4 . . 120.0 ?
    C3 C4 H4 . . 120.0 ?
    C4 C5 C6 . . 120.29(11) ?
    C4 C5 H5 . . 119.9 ?
    C6 C5 H5 . . 119.9 ?
    C5 C6 C1 . . 119.71(11) ?
    C5 C6 S1 . . 119.61(9) ?
    C1 C6 S1 . . 120.57(9) ?
    C8 C7 N1 . . 176.53(19) ?
    C7 C8 C9 . . 179.3(2) ?
    C8 C9 H9A . . 114.2 ?
    C8 C9 H9B . . 113.8 ?
    H9A C9 H9B . . 111.8 ?
loop_
    _geom_torsion_atom_site_label_1
    _geom_torsion_atom_site_label_2
    _geom_torsion_atom_site_label_3
    _geom_torsion_atom_site_label_4
    _geom_torsion_site_symmetry_1
    _geom_torsion_site_symmetry_2
    _geom_torsion_site_symmetry_3
    _geom_torsion_site_symmetry_4
    _geom_torsion
    _geom_torsion_publ_flag
    C7 N1 C1 C2 . . . . 21.9(2) ?
    C1 N1 C1 C2 3 . . . -143.06(11) ?
    C7 N1 C1 C6 . . . . -157.02(14) ?
    C1 N1 C1 C6 3 . . . 38.0(2) ?
    C6 C1 C2 C3 . . . . 2.76(17) ?
    N1 C1 C2 C3 . . . . -176.20(12) ?
    C1 C2 C3 C4 . . . . -1.81(18) ?
    C2 C3 C4 C5 . . . . -0.91(18) ?
    C3 C4 C5 C6 . . . . 2.68(18) ?
    C4 C5 C6 C1 . . . . -1.72(18) ?
    C4 C5 C6 S1 . . . . 174.51(9) ?
    C2 C1 C6 C5 . . . . -1.00(17) ?
    N1 C1 C6 C5 . . . . 177.97(12) ?
    C2 C1 C6 S1 . . . . -177.19(9) ?
    N1 C1 C6 S1 . . . . 1.78(15) ?
    C6 S1 C6 C5 3 . . . 152.23(7) ?
    C6 S1 C6 C1 3 . . . -31.58(13) ?
    C1 N1 C7 C8 . . . . 97.44(13) ?
    C1 N1 C7 C8 3 . . . -97.44(13) ?
    N1 C7 C8 C9 . . . . 0.00(5) ?
