# Supplementary material for: 10-(Prop-1-yn-1-yl)-10H-phenothia­zine
Source: Acta Crystallogr Sect E Struct Rep Online. 2012 Aug 25;68(Pt 9):o2790. doi: 10.1107/S1600536812036537 (PMC3435820; doi:10.1107/S1600536812036537)
Supplement: Supplementary file 2 [file e-68-o2790-Isup2.hkl]

# 
# h,k,l, Fc-squared, Fo-squared, sigma(Fo-squared) and status flag 
# 
data_I
_shelx_title '  PTZC2CH3' 
_shelx_refln_list_code          4 
_shelx_F_calc_maximum      112.71 
_exptl_crystal_F_000       496.00 
_reflns_d_resolution_high  0.7448 
 
loop_ 
 _symmetry_equiv_pos_as_xyz 
 'x, y, z' 
 '-x, -y, z+1/2' 
 '-x, y, z' 
 'x, -y, z+1/2' 
 'x+1/2, y+1/2, z' 
 '-x+1/2, -y+1/2, z+1/2' 
 '-x+1/2, y+1/2, z' 
 'x+1/2, -y+1/2, z+1/2' 
 
_cell_length_a    14.7170 
_cell_length_b    10.6310 
_cell_length_c     7.3750 
_cell_angle_alpha  90.000 
_cell_angle_beta   90.000 
_cell_angle_gamma  90.000 
 
_shelx_F_squared_multiplier     1.000 
 
loop_ 
 _refln_index_h 
 _refln_index_k 
 _refln_index_l 
 _refln_F_squared_calc 
 _refln_F_squared_meas 
 _refln_F_squared_sigma 
 _refln_observed_status 
   1   1  -9       40.77       44.04      3.58 o 
   3   1  -9       46.98       49.70      3.52 o 
   5   1  -9       48.67       43.13      3.05 o 
   7   1  -9       31.65       26.69      2.40 o 
   0   2  -9      407.63      416.32     10.29 o 
   2   2  -9       64.85       57.52      4.56 o 
   4   2  -9       48.26       53.81      4.05 o 
   6   2  -9       60.16       54.06      2.98 o 
   1   3  -9      532.05      531.17      8.60 o 
   3   3  -9       45.38       36.67      3.26 o 
   5   3  -9       94.23       86.48      5.65 o 
   7   3  -9      127.34      114.86      4.24 o 
   0   4  -9      430.21      401.92     17.01 o 
   2   4  -9       25.45       26.21      3.11 o 
   4   4  -9      229.49      232.20      5.22 o 
   6   4  -9        2.88        4.02      1.85 o 
   1   5  -9      132.43      125.08      4.62 o 
   3   5  -9      197.02      181.39      5.34 o 
   0   0  -8       48.14       56.26      6.66 o 
   2   0  -8       95.06       91.03      9.54 o 
   4   0  -8       44.36       41.59      4.90 o 
   6   0  -8      332.61      349.15      7.07 o 
   8   0  -8       20.10       14.27      3.27 o 
  10   0  -8      149.90      149.07      8.56 o 
   1   1  -8     1313.51     1348.49     10.58 o 
   3   1  -8      361.01      347.99      5.64 o 
   5   1  -8      694.83      673.46      9.65 o 
   7   1  -8      557.50      538.55      6.52 o 
   9   1  -8      357.11      352.26      5.93 o 
  11   1  -8      889.66      910.35     32.84 o 
   0   2  -8     1344.24     1438.18     14.55 o 
   2   2  -8      375.81      390.21      8.58 o 
   4   2  -8      106.10      108.64      3.56 o 
   6   2  -8      129.17      129.32      3.71 o 
   8   2  -8      127.65      124.06      3.43 o 
  10   2  -8      401.08      377.46      8.30 o 
   1   3  -8      258.31      240.26      4.76 o 
   3   3  -8       41.93       42.08      2.89 o 
   5   3  -8      198.62      191.04      3.82 o 
   7   3  -8      101.25       91.66      2.86 o 
   9   3  -8       23.15       20.04      3.25 o 
   0   4  -8      289.98      287.41      6.53 o 
   2   4  -8       98.84       84.42      3.63 o 
   4   4  -8      300.75      316.98      6.55 o 
   6   4  -8      541.76      551.93      6.78 o 
   8   4  -8      152.45      159.03      4.07 o 
  10   4  -8       91.19       86.95      3.13 o 
   1   5  -8        6.89        6.38      2.28 o 
   3   5  -8      122.06      122.74      3.61 o 
   5   5  -8      568.71      571.82      6.29 o 
   7   5  -8      398.55      397.56      9.49 o 
   9   5  -8       56.50       50.11      2.67 o 
   0   6  -8       56.84       56.08      3.42 o 
   2   6  -8        2.84        2.98      1.80 o 
   4   6  -8       94.32       85.90      3.62 o 
   6   6  -8       70.62       56.25      3.83 o 
   8   6  -8       29.41       24.18      2.62 o 
   1   7  -8       75.36       75.37      3.03 o 
   3   7  -8       13.28       12.10      1.89 o 
   5   7  -8       69.03       64.02      4.06 o 
   0   8  -8        7.37       -1.61      3.37 o 
   2   8  -8       19.62       11.82      2.66 o 
   1   1  -7      104.60       97.95      3.97 o 
   3   1  -7      116.16      119.19      4.15 o 
   5   1  -7      212.80      204.58      4.03 o 
   7   1  -7      129.69      126.74      5.15 o 
   9   1  -7       10.20        9.89      2.51 o 
  11   1  -7        7.59        4.46      3.34 o 
  13   1  -7      112.27      115.35      3.84 o 
   0   2  -7      153.37      147.41      5.52 o 
   2   2  -7      184.43      182.08      4.19 o 
   4   2  -7       27.13       25.86      2.56 o 
   6   2  -7       92.35       79.90      3.29 o 
   8   2  -7        3.03        4.61      1.89 o 
  10   2  -7      273.71      278.60      4.95 o 
  12   2  -7       36.21       26.84      3.07 o 
   1   3  -7      592.76      606.16      8.57 o 
   3   3  -7      201.01      192.78      4.22 o 
   5   3  -7       94.89       88.67      2.84 o 
   7   3  -7       59.81       57.38      2.90 o 
   9   3  -7      125.58      123.26      2.76 o 
  11   3  -7      726.61      722.36     10.94 o 
  13   3  -7       40.22       41.51      2.66 o 
   0   4  -7      750.57      762.52     12.41 o 
   2   4  -7      677.04      667.22     11.19 o 
   4   4  -7       98.22       87.89      3.13 o 
   6   4  -7      977.54      992.26     12.29 o 
   8   4  -7       45.14       41.90      2.74 o 
  10   4  -7      487.30      464.76      5.89 o 
  12   4  -7      279.47      286.41      7.46 o 
   1   5  -7      357.49      363.60      5.62 o 
   3   5  -7       80.39       72.68      2.92 o 
   5   5  -7      736.67      726.65      9.07 o 
   7   5  -7      415.30      434.50      5.43 o 
   9   5  -7       68.82       76.36      2.83 o 
  11   5  -7      119.37      127.75      3.53 o 
   0   6  -7      367.55      364.91      6.91 o 
   2   6  -7       27.36       23.97      1.94 o 
   4   6  -7     1136.93     1143.07     15.98 o 
   6   6  -7      313.04      309.20      4.62 o 
   8   6  -7      365.76      393.11      7.33 o 
  10   6  -7       34.36       41.99      3.36 o 
   1   7  -7      522.92      533.53      5.42 o 
   3   7  -7      369.93      367.35      4.81 o 
   5   7  -7      851.44      879.65      8.23 o 
   7   7  -7      438.38      460.58      7.69 o 
   9   7  -7      164.59      171.68      4.40 o 
   0   8  -7      555.11      554.48      8.26 o 
   2   8  -7      266.26      279.44      5.27 o 
   4   8  -7      123.10      112.68      3.26 o 
   6   8  -7      381.45      382.09      8.93 o 
   8   8  -7      160.48      165.48      4.16 o 
   1   9  -7      329.32      341.88      6.36 o 
   3   9  -7      198.11      209.24      4.40 o 
   5   9  -7      561.91      591.70      9.10 o 
   0  10  -7       74.41       75.70      4.61 o 
   0   0  -6     1663.79     1666.39     32.51 o 
   2   0  -6     2829.49     3028.05     39.77 o 
   4   0  -6     2355.24     2452.01     36.40 o 
   6   0  -6     1074.73     1067.72     32.40 o 
   8   0  -6     1170.55     1154.89     20.80 o 
  10   0  -6     1538.22     1561.08     13.42 o 
  12   0  -6      601.41      571.37     22.40 o 
  14   0  -6      889.64      944.31     19.93 o 
   1   1  -6      760.92      756.56      8.29 o 
   3   1  -6      215.04      196.76      3.80 o 
   5   1  -6      415.79      408.09      5.38 o 
   7   1  -6      211.48      213.12      3.31 o 
   9   1  -6      174.26      177.37      3.90 o 
  11   1  -6      512.65      494.85      8.37 o 
  13   1  -6      118.49      114.81      3.85 o 
  15   1  -6       53.05       59.02      5.02 o 
   0   2  -6      419.14      422.46      7.57 o 
   2   2  -6      400.37      396.24      5.23 o 
   4   2  -6      846.87      856.51      9.09 o 
   6   2  -6      654.28      671.71      6.62 o 
   8   2  -6      877.91      866.41     10.73 o 
  10   2  -6      445.18      436.51      7.37 o 
  12   2  -6      152.50      156.34      3.84 o 
  14   2  -6       53.96       50.54      2.92 o 
   1   3  -6      461.68      445.49      8.79 o 
   3   3  -6      748.29      742.46      9.45 o 
   5   3  -6      562.65      536.44      5.67 o 
   7   3  -6      393.59      396.94      5.66 o 
   9   3  -6      607.05      646.01      5.74 o 
  11   3  -6      247.73      237.65      4.43 o 
  13   3  -6      110.41      120.77      4.12 o 
  15   3  -6      130.57      146.06      5.18 o 
   0   4  -6      460.33      457.84      8.03 o 
   2   4  -6     1295.17     1341.91     11.59 o 
   4   4  -6      463.05      455.84      5.17 o 
   6   4  -6      213.40      208.62      4.60 o 
   8   4  -6      190.41      193.75      3.17 o 
  10   4  -6     1023.07     1041.21     12.87 o 
  12   4  -6      182.98      181.65      3.65 o 
  14   4  -6      237.15      239.43      7.38 o 
   1   5  -6      370.35      376.61      7.47 o 
   3   5  -6       41.53       40.48      2.63 o 
   5   5  -6      352.22      355.35      5.21 o 
   7   5  -6       35.73       37.27      3.04 o 
   9   5  -6       10.48        9.40      1.91 o 
  11   5  -6      214.22      211.81      3.66 o 
  13   5  -6       70.78       73.56      3.34 o 
   0   6  -6       39.55       40.18      3.66 o 
   2   6  -6       72.38       60.76      2.51 o 
   4   6  -6       61.12       57.46      2.35 o 
   6   6  -6      122.74      123.33      3.12 o 
   8   6  -6       23.85       22.99      1.82 o 
  10   6  -6       45.30       44.43      2.59 o 
  12   6  -6       11.64       11.77      3.30 o 
   1   7  -6       17.20       10.62      1.75 o 
   3   7  -6      172.09      175.72      3.11 o 
   5   7  -6      159.57      160.37      2.98 o 
   7   7  -6       30.07       33.57      2.22 o 
   9   7  -6      203.37      202.25      4.47 o 
  11   7  -6        5.97        5.25      1.97 o 
   0   8  -6       74.39       69.33      3.21 o 
   2   8  -6       89.00       86.52      4.18 o 
   4   8  -6       55.53       45.96      3.52 o 
   6   8  -6       61.24       58.17      3.06 o 
   8   8  -6       44.02       51.59      4.85 o 
  10   8  -6       55.61       62.92      3.75 o 
   1   9  -6       95.19       91.19      2.96 o 
   3   9  -6      122.50      119.00      2.91 o 
   5   9  -6      129.83      118.13      3.47 o 
   7   9  -6      118.75      117.02      3.68 o 
   9   9  -6      197.41      199.68      4.10 o 
   0  10  -6      123.58      135.18      6.56 o 
   2  10  -6       56.45       68.86      3.28 o 
   4  10  -6      119.20      111.41      3.02 o 
   6  10  -6      100.12       96.69      3.72 o 
   1  11  -6      340.65      376.17      7.39 o 
   3  11  -6       58.16       54.02      3.09 o 
   1   1  -5      152.19      147.73      4.69 o 
   3   1  -5      837.12      890.12     12.48 o 
   5   1  -5       22.42       24.12      2.64 o 
   7   1  -5       12.41       14.13      2.11 o 
   9   1  -5      143.22      136.12      2.31 o 
  11   1  -5      316.24      315.37      3.60 o 
  13   1  -5        1.46        0.87      1.40 o 
  15   1  -5      277.13      283.85      8.53 o 
  17   1  -5        4.81        8.13      5.47 o 
   0   2  -5      226.63      214.86     11.05 o 
   2   2  -5       18.86       16.60      1.69 o 
   4   2  -5      627.31      678.19      8.36 o 
   6   2  -5      100.25       89.71      2.34 o 
   8   2  -5      338.28      327.69      5.76 o 
  10   2  -5       68.11       77.15      2.00 o 
  12   2  -5       79.72       86.59      2.78 o 
  14   2  -5       32.28       32.51      2.49 o 
  16   2  -5      156.16      164.68      7.80 o 
   1   3  -5      128.59      135.75      2.71 o 
   3   3  -5      501.36      528.00     10.60 o 
   5   3  -5     1155.25     1208.14     12.31 o 
   7   3  -5      872.19      863.91      8.79 o 
   9   3  -5      103.54       91.57      3.05 o 
  11   3  -5      139.01      120.25      2.77 o 
  13   3  -5      103.23       96.72      3.45 o 
  15   3  -5      153.89      144.27      4.77 o 
   0   4  -5      271.99      268.47      5.39 o 
   2   4  -5       22.21       19.72      1.90 o 
   4   4  -5     2322.81     2385.32     22.56 o 
   6   4  -5       30.24       28.33      1.77 o 
   8   4  -5     1197.10     1266.38      9.67 o 
  10   4  -5       38.11       40.51      2.27 o 
  12   4  -5       64.78       61.11      2.65 o 
  14   4  -5       42.16       27.98      6.39 o 
  16   4  -5      555.42      570.99      8.72 o 
   1   5  -5      854.92      850.62      8.31 o 
   3   5  -5     1548.66     1546.56     13.51 o 
   5   5  -5      160.50      147.66      2.60 o 
   7   5  -5      162.48      154.04      5.92 o 
   9   5  -5      825.23      842.55      8.00 o 
  11   5  -5      560.69      562.60      8.04 o 
  13   5  -5      236.72      242.28      5.08 o 
  15   5  -5      382.38      368.01      9.64 o 
   0   6  -5      762.69      759.27      9.36 o 
   2   6  -5     1828.60     1915.73     14.14 o 
   4   6  -5       86.61       84.98      2.17 o 
   6   6  -5      569.52      567.58      7.00 o 
   8   6  -5      157.59      152.71      2.73 o 
  10   6  -5      929.40      955.19     12.37 o 
  12   6  -5      294.50      307.42      4.79 o 
  14   6  -5      650.42      674.41     16.07 o 
   1   7  -5      200.22      199.26      2.81 o 
   3   7  -5      291.19      285.31      4.01 o 
   5   7  -5      125.31      118.51      2.93 o 
   7   7  -5       80.42       84.78      2.53 o 
   9   7  -5      314.49      313.16      5.23 o 
  11   7  -5       44.62       52.53      3.65 o 
  13   7  -5       66.86       67.94      3.14 o 
   0   8  -5      482.96      484.67      7.05 o 
   2   8  -5     1692.00     1751.71     14.88 o 
   4   8  -5     1927.37     1995.55     22.11 o 
   6   8  -5      641.43      678.08      9.41 o 
   8   8  -5     1316.42     1417.60     13.33 o 
  10   8  -5     1228.61     1342.16     18.59 o 
  12   8  -5      164.99      166.96      6.31 o 
   1   9  -5       73.03       77.75      2.30 o 
   3   9  -5      176.65      163.85      3.69 o 
   5   9  -5        2.45        3.97      1.65 o 
   7   9  -5        5.29        5.84      1.80 o 
   9   9  -5      151.02      159.64      4.18 o 
  11   9  -5       18.58       16.14      4.89 o 
   0  10  -5      367.74      347.99      8.27 o 
   2  10  -5      601.01      651.39      9.25 o 
   4  10  -5       90.71       80.58      3.10 o 
   6  10  -5      297.84      304.59      4.14 o 
   8  10  -5       78.11       72.49      3.51 o 
   1  11  -5       55.66       45.11      2.99 o 
   3  11  -5      266.76      260.18      7.39 o 
   5  11  -5      112.14      107.97      2.87 o 
   7  11  -5      100.77      105.09      4.28 o 
   0  12  -5        1.44        3.05      2.81 o 
   2  12  -5        5.90        4.15      2.19 o 
   0   0  -4     2645.33     2834.24     38.33 o 
   2   0  -4     2852.12     2829.34     37.82 o 
   4   0  -4     5009.55     5411.19    185.99 o 
   6   0  -4      474.39      455.72      6.77 o 
   8   0  -4     3122.46     3285.31     42.42 o 
  10   0  -4     1160.46     1247.87     16.42 o 
  12   0  -4     1100.71     1173.71     20.04 o 
  14   0  -4      680.53      672.23      8.86 o 
  16   0  -4      820.36      871.08     18.62 o 
  18   0  -4       58.35       45.74      9.46 o 
   1   1  -4      610.19      612.48      5.35 o 
   3   1  -4     3370.24     3491.27     26.24 o 
   5   1  -4     1253.68     1250.83     15.42 o 
   7   1  -4     1064.09     1040.46     11.59 o 
   9   1  -4     1188.99     1175.81     11.52 o 
  11   1  -4      165.60      146.90      2.00 o 
  13   1  -4      330.44      315.54      8.17 o 
  15   1  -4      640.87      670.40      8.82 o 
  17   1  -4      197.46      198.38      7.83 o 
   0   2  -4      272.10      297.27      4.54 o 
   2   2  -4     3755.44     3869.73     38.92 o 
   4   2  -4     2116.32     2155.62     16.66 o 
   6   2  -4      441.47      438.46      5.42 o 
   8   2  -4     1136.78     1128.01     14.69 o 
  10   2  -4     1238.66     1268.55     10.90 o 
  12   2  -4       10.19       10.86      1.56 o 
  14   2  -4      662.14      681.73     10.16 o 
  16   2  -4      359.78      325.46     21.24 o 
   1   3  -4      550.37      564.09      5.78 o 
   3   3  -4     1071.58     1040.45      9.57 o 
   5   3  -4      205.24      203.64      2.67 o 
   7   3  -4      424.86      424.18      4.08 o 
   9   3  -4      600.64      628.28      5.97 o 
  11   3  -4      188.02      200.50      4.06 o 
  13   3  -4      235.97      232.48      5.20 o 
  15   3  -4      169.58      173.59      5.74 o 
  17   3  -4       70.06       84.22      8.37 o 
   0   4  -4     1180.27     1263.69     28.77 o 
   2   4  -4     1599.68     1646.16     13.29 o 
   4   4  -4      285.86      289.22      3.61 o 
   6   4  -4       16.86       14.45      1.60 o 
   8   4  -4      494.72      487.40      5.33 o 
  10   4  -4      760.94      764.73     11.83 o 
  12   4  -4      331.43      303.07      5.63 o 
  14   4  -4      305.86      306.88      7.61 o 
  16   4  -4       44.67       44.15      2.32 o 
   1   5  -4      520.04      494.32      7.74 o 
   3   5  -4      756.20      695.30      6.34 o 
   5   5  -4      389.64      385.80      3.49 o 
   7   5  -4      116.22      106.48      2.13 o 
   9   5  -4      905.73      947.03      8.92 o 
  11   5  -4      223.44      214.37      6.35 o 
  13   5  -4      102.72      109.14      3.17 o 
  15   5  -4       22.83       32.08      2.33 o 
   0   6  -4       64.21       72.67      3.05 o 
   2   6  -4      336.62      323.42      3.49 o 
   4   6  -4       26.61       27.94      1.39 o 
   6   6  -4      191.69      167.13      2.37 o 
   8   6  -4       11.79       16.17      1.66 o 
  10   6  -4      323.05      323.73      6.17 o 
  12   6  -4       39.40       36.99      3.83 o 
  14   6  -4       38.59       41.76      3.95 o 
  16   6  -4       22.54       21.88      2.59 o 
   1   7  -4       52.17       46.17      1.92 o 
   3   7  -4      246.24      255.82      3.38 o 
   5   7  -4      198.11      193.77      2.53 o 
   7   7  -4       84.35       76.37      2.30 o 
   9   7  -4      248.01      229.15      5.27 o 
  11   7  -4       33.37       28.16      2.99 o 
  13   7  -4       10.76        9.26      2.73 o 
  15   7  -4       18.15       15.61      2.62 o 
   0   8  -4       77.88       68.16      2.79 o 
   2   8  -4      121.37      114.18      2.52 o 
   4   8  -4       61.23       62.09      2.38 o 
   6   8  -4      182.93      181.45      4.03 o 
   8   8  -4       69.57       73.05      2.43 o 
  10   8  -4       89.69      100.34      2.69 o 
  12   8  -4       19.37       23.77      3.02 o 
  14   8  -4       46.20       53.70      6.47 o 
   1   9  -4      289.65      259.09      4.03 o 
   3   9  -4       61.00       52.68      2.79 o 
   5   9  -4       70.23       71.34      2.53 o 
   7   9  -4       61.20       55.50      2.87 o 
   9   9  -4       96.85       94.97      3.72 o 
  11   9  -4      111.75      114.89     11.51 o 
  13   9  -4      113.34      111.69      4.43 o 
   0  10  -4       39.29       50.04      6.71 o 
   2  10  -4      758.82      749.86      7.60 o 
   4  10  -4       40.25       45.20      3.22 o 
   6  10  -4       14.12        9.32      2.29 o 
   8  10  -4       89.33       95.98      5.47 o 
  10  10  -4      447.14      453.56     11.43 o 
   1  11  -4      339.03      372.85      6.47 o 
   3  11  -4      568.41      597.42      8.22 o 
   5  11  -4       19.00       14.96      2.94 o 
   7  11  -4        5.21        2.29      1.78 o 
   9  11  -4      544.09      544.06      8.28 o 
   0  12  -4      140.68      157.58      7.26 o 
   2  12  -4      231.02      251.61      6.80 o 
   4  12  -4      214.75      195.41      6.51 o 
   6  12  -4       15.90       15.13      2.80 o 
   1  13  -4       85.33       85.61      7.04 o 
   1   1  -3      586.11      626.80      3.27 o 
   3   1  -3      336.30      375.53      2.62 o 
   5   1  -3      575.48      605.31      4.15 o 
   7   1  -3      481.16      476.58      5.74 o 
   9   1  -3       66.73       59.44      1.76 o 
  11   1  -3      407.20      389.55      3.67 o 
  13   1  -3      210.96      216.35      3.99 o 
  15   1  -3       44.65       37.51      2.15 o 
  17   1  -3       88.38       90.30      7.34 o 
   0   2  -3      894.55      980.76      6.44 o 
   2   2  -3     1424.50     1460.65      7.20 o 
   4   2  -3     2065.34     2287.30     16.55 o 
   6   2  -3      965.95     1068.73      8.56 o 
   8   2  -3      583.83      586.50      5.38 o 
  10   2  -3      327.48      317.36      3.12 o 
  12   2  -3       38.77       41.67      1.49 o 
  14   2  -3      263.01      243.85      3.72 o 
  16   2  -3      293.97      306.66      6.65 o 
  18   2  -3      176.13      173.17     14.05 o 
   1   3  -3     1782.31     1850.33     10.31 o 
   3   3  -3     2815.84     3072.91     25.29 o 
   5   3  -3      276.19      248.69      3.48 o 
   7   3  -3      221.23      209.43      2.68 o 
   9   3  -3      559.31      525.93      4.60 o 
  11   3  -3      378.76      345.11      3.83 o 
  13   3  -3      365.78      352.01      3.88 o 
  15   3  -3      784.65      761.97     10.74 o 
  17   3  -3       17.61       20.11      2.93 o 
   0   4  -3      225.29      245.81      2.80 o 
   2   4  -3     2510.20     2626.48     19.83 o 
   4   4  -3       24.85       19.32      0.88 o 
   6   4  -3      873.42      811.25      7.20 o 
   8   4  -3      122.36      102.42      1.94 o 
  10   4  -3      559.72      516.52      4.89 o 
  12   4  -3      121.93      120.10      2.87 o 
  14   4  -3      787.01      806.31      7.73 o 
  16   4  -3        0.10        2.80      2.86 o 
   1   5  -3      215.21      201.64      2.73 o 
   3   5  -3      747.90      767.85      5.89 o 
   5   5  -3      409.28      375.16      3.70 o 
   7   5  -3      579.12      535.64      8.75 o 
   9   5  -3      461.14      460.10      5.07 o 
  11   5  -3        6.81       12.17      1.54 o 
  13   5  -3      286.41      281.00      5.96 o 
  15   5  -3       96.22       99.32      3.61 o 
  17   5  -3       76.16       76.36     17.65 o 
   0   6  -3      464.98      421.29     22.74 o 
   2   6  -3      761.83      782.89      8.19 o 
   4   6  -3     2438.64     2513.44     23.85 o 
   6   6  -3      918.46      924.61     12.25 o 
   8   6  -3     2143.41     2194.51     20.37 o 
  10   6  -3      458.45      456.89      7.38 o 
  12   6  -3      185.01      175.30      5.08 o 
  14   6  -3      127.87      125.19      3.32 o 
  16   6  -3      343.52      384.49      9.62 o 
   1   7  -3     1958.35     1929.24     37.08 o 
   3   7  -3     2139.00     2148.89     29.19 o 
   5   7  -3      680.11      639.69      6.88 o 
   7   7  -3      624.37      624.87      6.60 o 
   9   7  -3     1594.31     1625.22     21.58 o 
  11   7  -3      816.78      810.88     11.67 o 
  13   7  -3      653.66      660.66      8.61 o 
  15   7  -3      414.86      449.53     11.11 o 
   0   8  -3      367.18      347.26      9.77 o 
   2   8  -3      771.90      757.22      8.08 o 
   4   8  -3      182.39      166.43      2.70 o 
   6   8  -3      696.52      686.54      7.97 o 
   8   8  -3       19.58       22.03      1.88 o 
  10   8  -3      249.14      237.10      4.16 o 
  12   8  -3      161.78      169.90      6.69 o 
  14   8  -3      282.26      292.92      6.86 o 
   1   9  -3     1062.26      999.34      8.96 o 
   3   9  -3     1418.52     1401.14     17.14 o 
   5   9  -3      772.89      748.20     11.81 o 
   7   9  -3      815.54      808.57      7.54 o 
   9   9  -3      966.18     1000.05     14.37 o 
  11   9  -3      453.82      494.40      9.81 o 
  13   9  -3      464.88      483.48     12.17 o 
   0  10  -3       16.14       21.38      4.17 o 
   2  10  -3       89.07       84.24      2.69 o 
   4  10  -3     1010.11     1091.88     13.21 o 
   6  10  -3      351.10      367.61      6.63 o 
   8  10  -3      618.76      646.93     10.71 o 
  10  10  -3       56.12       63.48      6.12 o 
  12  10  -3        1.75        4.05      3.14 o 
   1  11  -3       29.44       36.20      4.09 o 
   3  11  -3       92.70       97.77      3.41 o 
   5  11  -3      203.52      200.20      5.53 o 
   7  11  -3      126.80      112.97      3.96 o 
   9  11  -3       60.66       60.52      4.20 o 
  11  11  -3       46.62       52.33     14.93 o 
   0  12  -3       15.02       11.33      4.84 o 
   2  12  -3      145.73      149.36      4.01 o 
   4  12  -3       45.87       37.30      3.82 o 
   6  12  -3      240.59      252.62      6.50 o 
   8  12  -3       43.55       43.86      9.89 o 
   1  13  -3      228.87      224.05      7.70 o 
   3  13  -3      207.79      210.34      5.47 o 
   5  13  -3       98.32       99.85      3.40 o 
   2   0  -2     7373.49     7299.54     73.02 o 
   4   0  -2      718.15      703.29      4.32 o 
   6   0  -2     1193.21     1255.83      8.53 o 
   8   0  -2      263.67      282.82      2.73 o 
  10   0  -2     2557.03     2620.04     31.96 o 
  12   0  -2     2496.79     2596.88     26.58 o 
  14   0  -2      193.99      207.01      8.30 o 
  16   0  -2       66.04       58.29      4.89 o 
  18   0  -2      187.92      191.57      8.28 o 
   3   1  -2     8472.08     8528.34    108.71 o 
   5   1  -2     5205.67     5453.34     53.48 o 
   7   1  -2     3718.66     3940.86     30.25 o 
   9   1  -2     2081.03     2066.35     19.45 o 
  11   1  -2     1476.01     1496.56     12.64 o 
  13   1  -2      936.68      931.17      6.85 o 
  15   1  -2     1038.25     1037.31     10.48 o 
  17   1  -2      429.76      443.28      7.68 o 
  19   1  -2      483.78      489.95     12.73 o 
   2   2  -2     3815.49     3740.13     27.16 o 
   4   2  -2      658.38      601.62      2.43 o 
   6   2  -2     1013.18      992.98      5.07 o 
   8   2  -2      822.68      796.13      7.96 o 
  10   2  -2      293.21      272.45      2.96 o 
  12   2  -2     1721.04     1714.40     14.24 o 
  14   2  -2      564.90      570.62      7.32 o 
  16   2  -2       23.99       29.74      3.17 o 
  18   2  -2       78.30       67.83     11.37 o 
   1   3  -2      664.04      629.19      3.70 o 
   3   3  -2      992.93      975.83      4.85 o 
   5   3  -2     1315.01     1404.73     10.21 o 
   7   3  -2      131.52      128.97      1.55 o 
   9   3  -2      675.43      713.29      9.48 o 
  11   3  -2      260.57      256.46      4.33 o 
  13   3  -2      208.07      203.96      2.82 o 
  15   3  -2      109.20      103.31      2.69 o 
  17   3  -2      292.98      348.79     12.61 o 
   0   4  -2      196.09      251.20      4.00 o 
   2   4  -2      535.79      506.45      3.64 o 
   4   4  -2     1298.57     1374.64      7.09 o 
   6   4  -2      929.74      948.79      7.70 o 
   8   4  -2      738.64      766.58      9.89 o 
  10   4  -2      188.46      173.97      4.15 o 
  12   4  -2        9.05       17.26      1.20 o 
  14   4  -2       49.48       47.23      1.57 o 
  16   4  -2      343.91      335.59      9.90 o 
  18   4  -2       68.61       79.17      6.06 o 
   1   5  -2      697.60      720.74      4.57 o 
   3   5  -2      515.06      476.97      3.57 o 
   5   5  -2      970.15      966.76      8.90 o 
   7   5  -2     1559.16     1540.07     20.25 o 
   9   5  -2      420.63      426.59      4.15 o 
  11   5  -2      174.84      169.49      3.00 o 
  13   5  -2       88.73       84.30      2.97 o 
  15   5  -2      126.73      117.22      4.05 o 
  17   5  -2       42.38       40.77      5.31 o 
   0   6  -2     1572.91     1677.81     44.28 o 
   2   6  -2      139.82      145.92      2.80 o 
   4   6  -2      208.36      179.01      2.24 o 
   6   6  -2      582.88      515.53      6.44 o 
   8   6  -2      141.10      133.14      3.96 o 
  10   6  -2       74.98       43.25      8.42 o 
  12   6  -2      424.26      379.67      7.34 o 
  14   6  -2       16.12       10.33      2.66 o 
  16   6  -2       25.84       25.27      2.48 o 
   1   7  -2       21.29       22.64      1.84 o 
   3   7  -2      220.29      222.02      4.75 o 
   5   7  -2      398.52      389.54      5.49 o 
   7   7  -2      626.18      603.45      7.91 o 
   9   7  -2      191.06      189.35      2.96 o 
  11   7  -2       27.59       14.67      2.96 o 
  13   7  -2        0.31        0.50      2.31 o 
  15   7  -2       49.31       36.75      3.24 o 
   0   8  -2       45.83       58.63      3.73 o 
   2   8  -2        2.97        5.05      1.32 o 
   4   8  -2       73.72       80.10      2.06 o 
   6   8  -2      327.99      306.14      4.85 o 
   8   8  -2        3.79        3.56      1.87 o 
  10   8  -2        2.85        2.50      1.70 o 
  12   8  -2        3.83        0.06      2.65 o 
  14   8  -2        1.43        3.06      2.90 o 
   1   9  -2      369.54      336.69      4.53 o 
   3   9  -2      358.15      351.29      4.94 o 
   5   9  -2      363.20      364.37     10.13 o 
   7   9  -2       80.41       82.40      4.98 o 
   9   9  -2      365.40      349.01      5.39 o 
  11   9  -2      193.22      193.97      6.08 o 
  13   9  -2      135.93      154.39      6.10 o 
   0  10  -2      832.66      773.53     41.54 o 
   2  10  -2      113.62      111.00      2.71 o 
   4  10  -2      599.67      608.70      8.72 o 
   6  10  -2      261.57      247.26      4.52 o 
   8  10  -2      607.16      594.09     11.73 o 
  10  10  -2       58.00       50.49      5.81 o 
  12  10  -2      368.09      390.11     10.35 o 
   1  11  -2      141.64      125.28      2.81 o 
   3  11  -2      122.88      118.74      4.31 o 
   5  11  -2      384.47      373.26      6.46 o 
   7  11  -2      557.35      558.51     10.49 o 
   9  11  -2      143.45      128.51      9.15 o 
  11  11  -2       66.92       61.80      6.40 o 
   0  12  -2       58.18       62.67      3.27 o 
   2  12  -2      344.55      344.05      5.70 o 
   4  12  -2      339.56      356.69      5.95 o 
   6  12  -2      277.47      289.45      5.49 o 
   8  12  -2      289.69      290.80      6.48 o 
   1  13  -2      223.08      234.14      7.64 o 
   3  13  -2      312.41      330.92      7.54 o 
   5  13  -2       71.12       70.26      3.78 o 
   7  13  -2        7.27       10.88      3.88 o 
   3   1  -1     2023.03     2042.41      8.76 o 
   5   1  -1      274.24      237.05      1.92 o 
   7   1  -1       15.42       15.18      0.60 o 
   9   1  -1      213.88      209.69      1.78 o 
  11   1  -1      680.96      652.66      5.54 o 
  13   1  -1     1010.13     1002.92     10.78 o 
  15   1  -1      226.90      219.08      4.80 o 
  17   1  -1        9.18        7.17      2.93 o 
  19   1  -1       12.91       10.38      3.64 o 
   2   2  -1     1572.10     1617.03     10.03 o 
   4   2  -1      711.98      672.56      2.86 o 
   6   2  -1     3117.46     3627.29     22.72 o 
   8   2  -1      186.39      166.45      1.86 o 
  10   2  -1      245.06      228.75      4.60 o 
  12   2  -1      944.69      947.47      9.76 o 
  14   2  -1      312.46      312.07      4.39 o 
  16   2  -1       35.31       32.49      3.37 o 
  18   2  -1      211.58      229.11      9.09 o 
   1   3  -1     2298.43     2278.43      9.05 o 
   3   3  -1      140.02      120.06      1.05 o 
   5   3  -1      308.64      279.77      2.82 o 
   7   3  -1      331.51      319.31      3.77 o 
   9   3  -1      176.20      162.95      2.18 o 
  11   3  -1      458.14      424.72      7.38 o 
  13   3  -1      610.16      581.34      6.67 o 
  15   3  -1        4.60        4.13      1.04 o 
  17   3  -1       85.88       93.66      8.04 o 
  19   3  -1       43.14       41.24      4.49 o 
   0   4  -1     3568.56     3633.71     46.65 o 
   2   4  -1      898.56      912.95      5.32 o 
   4   4  -1     1367.20     1360.51     10.38 o 
   6   4  -1     1380.98     1576.35      9.75 o 
   8   4  -1      616.70      595.88      5.00 o 
  10   4  -1      466.74      419.80      4.56 o 
  12   4  -1      659.00      588.72      6.62 o 
  14   4  -1       85.74       65.32      2.68 o 
  16   4  -1      203.89      207.86      8.14 o 
  18   4  -1      120.08      126.06      7.22 o 
   1   5  -1     3035.38     3246.14     17.42 o 
   3   5  -1      799.31      776.51      4.87 o 
   5   5  -1     1366.36     1346.69     11.20 o 
   7   5  -1      773.24      770.31      6.51 o 
   9   5  -1      383.97      365.31      3.23 o 
  11   5  -1      951.95      865.54      7.88 o 
  13   5  -1      603.12      534.50      6.96 o 
  15   5  -1      240.42      244.85      6.03 o 
  17   5  -1      243.37      248.87     10.28 o 
   0   6  -1     1380.72     1332.52     16.94 o 
   2   6  -1      811.71      801.03      7.93 o 
   4   6  -1      542.37      492.43      4.59 o 
   6   6  -1     2011.10     1968.48     20.69 o 
   8   6  -1      189.26      185.76      3.77 o 
  10   6  -1      343.73      336.27      8.30 o 
  12   6  -1      409.56      405.38     11.24 o 
  14   6  -1      239.28      252.35      6.54 o 
  16   6  -1      220.62      231.25      9.66 o 
   1   7  -1     1096.94     1134.65     19.66 o 
   3   7  -1      611.13      571.88      7.04 o 
   5   7  -1     1473.57     1481.81     16.32 o 
   7   7  -1      930.32      914.84      9.53 o 
   9   7  -1      382.91      373.18     10.63 o 
  11   7  -1      358.92      359.92      8.72 o 
  13   7  -1      390.40      361.39      7.98 o 
  15   7  -1      140.96      147.83      4.96 o 
  17   7  -1      328.86      378.91     11.90 o 
   0   8  -1      753.48      702.70     13.26 o 
   2   8  -1     1448.56     1378.48     14.33 o 
   4   8  -1     1560.97     1552.91     14.97 o 
   6   8  -1     7905.51     7995.87     66.17 o 
   8   8  -1      687.78      676.88      8.19 o 
  10   8  -1      627.70      620.00      9.02 o 
  12   8  -1      294.99      299.92      8.83 o 
  14   8  -1      613.96      599.38      9.85 o 
  16   8  -1      504.92      543.17     14.77 o 
   1   9  -1      448.21      395.11     11.53 o 
   3   9  -1      467.43      452.12      5.58 o 
   5   9  -1      554.46      544.30      6.73 o 
   7   9  -1      335.89      339.58      6.57 o 
   9   9  -1      418.79      413.22      5.53 o 
  11   9  -1      175.89      176.16      8.04 o 
  13   9  -1      208.87      224.83      7.88 o 
  15   9  -1      105.15      100.44      7.57 o 
   0  10  -1      847.51      759.82     10.54 o 
   2  10  -1      375.54      364.55      5.56 o 
   4  10  -1      108.93       99.54      2.53 o 
   6  10  -1      718.09      757.64      9.93 o 
   8  10  -1       62.46       65.06      3.90 o 
  10  10  -1      309.70      318.96     12.05 o 
  12  10  -1      368.08      393.85     14.44 o 
   1  11  -1      534.13      492.84      6.07 o 
   3  11  -1      156.46      151.75      2.96 o 
   5  11  -1       73.48       71.61      3.72 o 
   7  11  -1       88.39       88.29      3.60 o 
   9  11  -1      112.97      120.40      5.55 o 
  11  11  -1      297.40      319.50      8.83 o 
   0  12  -1      398.40      395.74     13.11 o 
   2  12  -1       81.43       81.14      4.61 o 
   4  12  -1       90.80       88.76      4.76 o 
   6  12  -1      116.14      132.14      7.38 o 
   8  12  -1      166.83      174.07      7.93 o 
  10  12  -1       92.55       90.49      4.98 o 
   1  13  -1      132.27      123.90      3.85 o 
   3  13  -1        4.95        3.46      2.61 o 
   5  13  -1      123.10      131.05      4.19 o 
   7  13  -1       62.58       61.39      4.54 o 
   0  14  -1      110.81      124.45      6.31 o 
   2  14  -1       26.86       20.91      2.58 o 
   6   0   0     3131.09     3080.08     28.52 o 
   8   0   0     6247.54     6327.58     64.77 o 
  10   0   0     1726.72     1811.47     18.01 o 
  12   0   0    12702.81    12411.80    214.66 o 
  14   0   0      376.01      394.43     11.04 o 
  16   0   0      859.29      879.04     12.79 o 
  18   0   0      159.37      146.55     12.27 o 
   1   1   0     2283.34     2285.30     25.90 o 
   3   1   0     1145.08     1218.93      8.18 o 
   5   1   0       19.74       24.16      0.51 o 
   7   1   0      104.85      141.75      1.11 o 
   9   1   0        8.38        9.36      0.41 o 
  11   1   0      876.04      796.09     10.37 o 
  13   1   0       84.54       75.42      1.94 o 
  15   1   0       57.28       49.46      2.43 o 
  17   1   0       31.30       39.30      5.24 o 
  19   1   0       18.21        7.54      5.53 o 
   0   2   0       90.23       77.51      1.29 o 
   2   2   0     1635.88     1738.08      8.99 o 
   4   2   0     1394.65     1482.37      9.68 o 
   6   2   0     4002.96     4360.92     32.26 o 
   8   2   0      187.10      189.13      3.89 o 
  10   2   0     1452.39     1467.93     14.16 o 
  12   2   0       53.43       46.48      2.91 o 
  14   2   0       24.96       29.61      2.16 o 
  16   2   0      606.22      593.30     15.33 o 
  18   2   0      362.77      347.33     11.80 o 
   1   3   0     3794.53     3567.41     29.22 o 
   3   3   0      318.39      281.37      1.73 o 
   5   3   0     5924.68     5980.67     57.81 o 
   7   3   0     4394.33     4751.09     27.55 o 
   9   3   0       19.96       10.55      2.00 o 
  11   3   0      641.97      617.16     10.80 o 
  13   3   0      258.60      243.22     10.17 o 
  15   3   0      216.71      227.64      6.47 o 
  17   3   0      395.75      431.41     11.05 o 
  19   3   0      339.70      382.85     10.94 o 
   0   4   0     5211.54     5551.98     69.58 o 
   2   4   0      329.66      343.88      2.58 o 
   4   4   0      397.69      366.21      2.01 o 
   6   4   0     2781.41     3098.79     20.49 o 
   8   4   0       23.11       14.22      0.85 o 
  10   4   0      125.72      143.67      2.34 o 
  12   4   0      649.53      574.35      6.09 o 
  14   4   0      329.50      309.51      7.78 o 
  16   4   0       47.48       32.31     13.58 o 
  18   4   0      215.05      230.55      9.45 o 
   1   5   0      174.51      248.40      2.13 o 
   3   5   0       27.02       14.10      0.82 o 
   5   5   0      112.81       94.87      1.09 o 
   7   5   0      139.49      133.24      1.41 o 
   9   5   0       39.79       43.43      0.88 o 
  11   5   0        7.45        1.52      0.82 o 
  13   5   0       10.96       12.05      4.27 o 
  15   5   0       20.33       10.15      4.96 o 
  17   5   0      127.66      149.91      7.56 o 
   0   6   0     1870.20     2214.78     21.28 o 
   2   6   0      762.78      784.09     12.06 o 
   4   6   0       62.17       72.64      1.78 o 
   6   6   0     1530.88     1400.67     12.38 o 
   8   6   0        0.05        0.25      0.59 o 
  10   6   0      120.59      111.91      1.97 o 
  12   6   0      309.51      237.89      9.43 o 
  14   6   0      137.70      128.19     11.45 o 
  16   6   0       50.32       49.37      5.96 o 
   1   7   0       18.06       15.28      2.25 o 
   3   7   0       31.75       49.40      1.31 o 
   5   7   0      503.42      491.34      8.00 o 
   7   7   0     1125.60     1103.54      9.74 o 
   9   7   0       33.61       36.22      1.63 o 
  11   7   0        1.68        3.92      2.76 o 
  13   7   0        0.25        0.58      2.37 o 
  15   7   0       72.59       54.71      3.63 o 
  17   7   0        6.36       11.55      4.63 o 
   0   8   0      112.44      119.23      4.67 o 
   2   8   0       96.59       99.57      2.43 o 
   4   8   0      422.79      426.56      5.23 o 
   6   8   0      616.52      573.82      6.15 o 
   8   8   0      100.57       88.78      3.03 o 
  10   8   0       55.47       44.24      2.61 o 
  12   8   0       30.25       28.96      3.69 o 
  14   8   0       21.98       26.40      4.99 o 
  16   8   0      173.59      178.40      5.83 o 
   1   9   0        1.02        2.01      1.47 o 
   3   9   0       37.61       33.38      1.97 o 
   5   9   0     1054.69     1044.95     17.46 o 
   7   9   0     1138.65     1143.90     16.79 o 
   9   9   0      194.29      191.71      9.47 o 
  11   9   0        2.11        0.63      3.01 o 
  13   9   0        3.11        7.18      3.07 o 
  15   9   0       26.64       22.52      5.86 o 
   0  10   0       70.77       57.13      2.88 o 
   2  10   0      174.00      154.99      4.16 o 
   4  10   0        0.81        0.75      1.30 o 
   6  10   0     1391.23     1421.40     16.66 o 
   8  10   0       91.12       77.26      4.53 o 
  10  10   0      162.93      162.06      6.81 o 
  12  10   0       48.16       53.77      4.92 o 
  14  10   0       81.23       85.91      7.48 o 
   1  11   0      369.26      366.18      5.17 o 
   3  11   0      286.25      283.69      5.04 o 
   5  11   0      351.18      335.87     10.80 o 
   7  11   0       17.07       15.59      3.45 o 
   9  11   0      177.97      184.51      6.03 o 
  11  11   0      290.77      297.37      8.44 o 
   0  12   0     1104.85     1077.84     29.87 o 
   2  12   0       54.84       53.24      2.87 o 
   4  12   0       79.61       84.28      4.35 o 
   6  12   0      409.42      430.33     10.81 o 
   8  12   0       34.00       32.91      3.58 o 
  10  12   0       51.40       46.73     10.42 o 
   1  13   0      429.87      421.60      6.43 o 
   3  13   0       10.95       13.53      3.26 o 
   5  13   0      493.39      538.07      9.89 o 
   7  13   0      548.71      574.14     15.03 o 
   0  14   0      179.60      189.45      8.69 o 
   2  14   0      166.77      192.40      4.95 o 
   3   1   1     2005.47     2052.72     12.35 o 
   5   1   1      268.08      233.33      1.98 o 
   7   1   1       14.52       13.32      0.84 o 
   9   1   1      212.90      212.46      3.04 o 
  11   1   1      685.37      647.01      8.55 o 
  13   1   1     1019.08      978.53     11.49 o 
  15   1   1      223.11      226.53      7.47 o 
  17   1   1        8.53       16.16      3.73 o 
   2   2   1     1545.67     1564.28     12.40 o 
   4   2   1      732.63      679.77      6.02 o 
   6   2   1     3076.69     3615.24     24.00 o 
   8   2   1      194.21      176.29      1.50 o 
  10   2   1      243.23      224.62      2.73 o 
  12   2   1      957.49      955.32     13.81 o 
  14   2   1      303.46      298.82      6.04 o 
  16   2   1       38.06       39.98      4.20 o 
  18   2   1      205.83      205.65      8.07 o 
   1   3   1     2279.50     2254.64     10.43 o 
   3   3   1      148.59      126.92      1.89 o 
   5   3   1      305.12      280.49      2.92 o 
   7   3   1      328.65      311.09      2.65 o 
   9   3   1      177.86      163.30      2.18 o 
  11   3   1      463.14      417.52      9.24 o 
  13   3   1      594.53      573.22     15.59 o 
  15   3   1        6.21        5.10      2.93 o 
  17   3   1       86.68       84.58      5.10 o 
  19   3   1       44.14       21.87     15.15 o 
   0   4   1     3602.26     3633.99     36.60 o 
   2   4   1      866.03      885.02      4.71 o 
   4   4   1     1343.99     1336.00      9.14 o 
   6   4   1     1417.56     1610.60      9.82 o 
   8   4   1      608.98      589.97      6.80 o 
  10   4   1      459.69      426.37      4.33 o 
  12   4   1      665.54      591.02      6.24 o 
  14   4   1       78.82       63.30      3.12 o 
  16   4   1      201.51      218.33      8.06 o 
  18   4   1      124.23      137.33      7.11 o 
   1   5   1     3084.15     3294.07     34.08 o 
   3   5   1      782.16      778.65      6.03 o 
   5   5   1     1378.34     1393.56     15.31 o 
   7   5   1      780.81      792.99      9.30 o 
   9   5   1      377.03      359.90      8.86 o 
  11   5   1      966.81      899.41     19.29 o 
  13   5   1      621.48      546.00     10.30 o 
  15   5   1      232.63      227.48      5.96 o 
  17   5   1      247.83      265.83     13.36 o 
   0   6   1     1402.71     1337.39     11.76 o 
   2   6   1      799.65      763.65      7.79 o 
   4   6   1      556.97      503.68      4.61 o 
   6   6   1     1990.95     1976.93     28.80 o 
   8   6   1      178.55      185.55      2.79 o 
  10   6   1      348.20      347.49      4.63 o 
  12   6   1      415.50      412.52      9.52 o 
  14   6   1      233.79      244.09      6.22 o 
  16   6   1      228.46      228.95     13.27 o 
   1   7   1     1051.64     1076.55     10.64 o 
   3   7   1      582.03      534.64      5.90 o 
   5   7   1     1480.50     1481.23     17.19 o 
   7   7   1      923.59      937.79     15.11 o 
   9   7   1      358.95      348.14      4.71 o 
  11   7   1      341.59      341.27     11.04 o 
  13   7   1      371.76      343.95      7.72 o 
  15   7   1      135.93      148.15      4.81 o 
  17   7   1      332.26      412.15     12.40 o 
   0   8   1      753.12      708.49     12.35 o 
   2   8   1     1489.31     1421.75     14.19 o 
   4   8   1     1561.37     1528.17     24.29 o 
   6   8   1     8010.77     8224.68     58.35 o 
   8   8   1      686.32      678.34      6.68 o 
  10   8   1      646.45      643.71     24.27 o 
  12   8   1      294.39      300.00      7.85 o 
  14   8   1      633.83      623.89     11.67 o 
  16   8   1      508.18      528.36     23.02 o 
   1   9   1      430.31      373.99      4.99 o 
   3   9   1      443.28      416.38      5.30 o 
   5   9   1      543.49      535.44      5.72 o 
   7   9   1      325.73      323.74      5.03 o 
   9   9   1      397.18      386.99      4.78 o 
  11   9   1      169.21      177.50      5.99 o 
  13   9   1      197.72      214.65     10.21 o 
  15   9   1       98.43       89.37      3.88 o 
   0  10   1      860.75      776.45     10.66 o 
   2  10   1      378.72      376.04     10.79 o 
   4  10   1      115.14      102.95      2.73 o 
   6  10   1      698.52      735.08      8.28 o 
   8  10   1       62.09       66.30      3.63 o 
  10  10   1      317.83      324.93      9.06 o 
  12  10   1      375.65      379.26     32.43 o 
   1  11   1      543.62      480.99     10.75 o 
   3  11   1      151.88      144.83      3.20 o 
   5  11   1       73.02       67.10      2.50 o 
   7  11   1       87.72       95.58      5.78 o 
   9  11   1      113.25      118.52      5.64 o 
  11  11   1      301.15      345.20      9.94 o 
   0  12   1      405.61      425.80      8.57 o 
   2  12   1       79.72       74.94      2.62 o 
   4  12   1       91.44      101.33      5.15 o 
   6  12   1      121.67      132.59      3.70 o 
   8  12   1      170.55      181.05     13.61 o 
  10  12   1       90.67       78.99     11.60 o 
   1  13   1      129.02      124.13      3.54 o 
   3  13   1        4.42        3.79      2.52 o 
   5  13   1      120.07      133.18      5.35 o 
   7  13   1       60.47       54.82      5.12 o 
   0  14   1      111.10      123.69      4.78 o 
   2  14   1       26.99       15.68      2.06 o 
   2   0   2     7482.11     7405.73     94.24 o 
   4   0   2      745.53      728.36      5.34 o 
   6   0   2     1206.06     1264.36     12.82 o 
   8   0   2      270.46      288.87      4.19 o 
  10   0   2     2614.84     2497.81     37.05 o 
  12   0   2     2552.13     2629.85     47.11 o 
  14   0   2      197.09      189.10      6.33 o 
  16   0   2       74.92       73.90      3.92 o 
   5   1   2     5162.49     5460.08     28.82 o 
   7   1   2     3683.54     3815.27     21.99 o 
   9   1   2     2045.32     2027.69     18.86 o 
  11   1   2     1490.88     1472.85     35.22 o 
  13   1   2      929.74      939.79     11.03 o 
  15   1   2     1016.62     1046.32      9.27 o 
  17   1   2      422.99      432.07      9.81 o 
   2   2   2     3724.26     3671.61     21.78 o 
   4   2   2      661.51      605.44      5.95 o 
   6   2   2     1046.26     1018.86      6.53 o 
   8   2   2      819.96      779.20      9.10 o 
  10   2   2      278.38      258.00      5.89 o 
  12   2   2     1734.89     1712.75     41.24 o 
  14   2   2      548.80      559.58     12.61 o 
  16   2   2       27.06       21.97      3.47 o 
  18   2   2       82.99       94.88      6.23 o 
   1   3   2      667.04      638.74      3.48 o 
   3   3   2      991.61      973.49      8.34 o 
   5   3   2     1358.31     1450.38     11.24 o 
   7   3   2      145.85      143.75      3.30 o 
   9   3   2      671.60      702.84      6.97 o 
  11   3   2      262.75      256.89      3.92 o 
  13   3   2      205.33      194.42      6.94 o 
  15   3   2      108.88      100.60      5.10 o 
  17   3   2      303.34      351.83      9.24 o 
   0   4   2      185.04      242.33     11.48 o 
   2   4   2      550.48      508.51     19.84 o 
   4   4   2     1291.76     1378.90     13.50 o 
   6   4   2      955.86      964.25      9.39 o 
   8   4   2      724.81      747.24      8.76 o 
  10   4   2      192.43      178.77      2.65 o 
  12   4   2        6.90       23.76      3.72 o 
  14   4   2       53.76       47.63      4.25 o 
  16   4   2      346.36      378.23     11.53 o 
  18   4   2       71.60       76.95      5.11 o 
   1   5   2      685.74      702.04      9.75 o 
   3   5   2      501.51      468.15      5.07 o 
   5   5   2      972.31      980.95     11.23 o 
   7   5   2     1560.33     1597.56     20.39 o 
   9   5   2      407.51      423.00      8.33 o 
  11   5   2      171.58      156.07      7.24 o 
  13   5   2       86.95       82.40      9.92 o 
  15   5   2      127.07      126.51      7.67 o 
  17   5   2       41.97       31.55      4.59 o 
   0   6   2     1565.09     1698.98     26.99 o 
   2   6   2      139.24      153.03      3.34 o 
   4   6   2      210.53      184.65      2.84 o 
   6   6   2      591.81      543.61      8.34 o 
   8   6   2      140.48      133.01      3.65 o 
  10   6   2       73.49       54.19      3.70 o 
  12   6   2      420.96      378.67      7.20 o 
  14   6   2       17.13       15.07      3.35 o 
  16   6   2       26.44       33.49      5.33 o 
   1   7   2       21.40       29.27      2.43 o 
   3   7   2      220.44      226.79      4.38 o 
   5   7   2      399.70      392.96      5.10 o 
   7   7   2      627.66      608.49      7.11 o 
   9   7   2      190.86      204.62      6.37 o 
  11   7   2       27.61       16.27      3.27 o 
  13   7   2        0.29        0.40      2.15 o 
  15   7   2       49.56       39.76      9.09 o 
   0   8   2       47.83       59.30      2.81 o 
   2   8   2        2.59        1.78      1.56 o 
   4   8   2       75.79       77.57      2.64 o 
   6   8   2      332.77      307.66      4.04 o 
   8   8   2        3.92        4.05      1.56 o 
  10   8   2        2.97        4.16      2.07 o 
  12   8   2        4.16        4.58      2.69 o 
  14   8   2        1.67        2.80      2.46 o 
   1   9   2      361.72      324.65      5.43 o 
   3   9   2      357.07      355.31      5.33 o 
   5   9   2      373.59      374.54      7.58 o 
   7   9   2       83.64       78.37      3.81 o 
   9   9   2      363.66      366.13      6.85 o 
  11   9   2      189.04      199.28      7.82 o 
  13   9   2      132.63      153.84      9.31 o 
   0  10   2      827.25      775.69     44.89 o 
   2  10   2      105.40       98.48      3.27 o 
   4  10   2      599.41      603.22      7.66 o 
   6  10   2      273.99      261.06      4.21 o 
   8  10   2      601.39      597.36     13.21 o 
  10  10   2       52.99       53.32     13.96 o 
  12  10   2      365.50      414.18     10.63 o 
   1  11   2      148.08      136.16      3.42 o 
   3  11   2      114.08      108.04      4.17 o 
   5  11   2      391.48      396.92      6.26 o 
   7  11   2      561.82      605.06     15.08 o 
   9  11   2      133.85      110.60      9.95 o 
  11  11   2       72.22       64.51      6.70 o 
   0  12   2       62.27       59.87      3.31 o 
   2  12   2      345.79      357.43      6.68 o 
   4  12   2      333.08      358.43      5.34 o 
   6  12   2      285.38      296.99      6.70 o 
   8  12   2      279.79      272.90      8.80 o 
   1  13   2      226.56      248.20      5.18 o 
   3  13   2      307.23      313.28      6.52 o 
   5  13   2       76.16       74.97      3.60 o 
   7  13   2        8.26        5.48      2.74 o 
   1   1   3      580.87      621.70      4.98 o 
   3   1   3      341.93      388.38      2.39 o 
   5   1   3      573.27      610.45      5.48 o 
   7   1   3      480.36      467.89      6.79 o 
   9   1   3       68.62       57.75      1.70 o 
  11   1   3      408.98      399.37      6.49 o 
  13   1   3      207.27      212.95      4.75 o 
  15   1   3       45.99       34.44      6.26 o 
   0   2   3      895.85      995.34      8.90 o 
   2   2   3     1442.86     1483.22     13.15 o 
   4   2   3     2039.93     2236.02     15.26 o 
   6   2   3      976.36     1055.70     11.03 o 
   8   2   3      572.51      584.56      8.56 o 
  10   2   3      335.96      323.18      5.08 o 
  12   2   3       38.52       38.75      3.75 o 
  14   2   3      265.42      248.60      6.09 o 
  16   2   3      287.92      315.20      8.81 o 
   1   3   3     1821.51     1902.38     24.11 o 
   3   3   3     2787.23     3039.82     24.33 o 
   5   3   3      268.34      248.10      5.42 o 
   7   3   3      213.60      203.52      4.11 o 
   9   3   3      555.30      530.86      6.48 o 
  11   3   3      388.41      350.37      9.22 o 
  13   3   3      377.73      354.19      9.25 o 
  15   3   3      774.63      770.88     19.44 o 
  17   3   3       15.41       16.89      3.63 o 
   2   4   3     2517.69     2620.72     25.27 o 
   4   4   3       24.84       18.10      3.65 o 
   6   4   3      858.70      800.44     11.26 o 
   8   4   3      120.35       97.65      3.52 o 
  10   4   3      571.24      537.63      8.61 o 
  12   4   3      129.95      130.58      4.27 o 
  14   4   3      784.43      769.05     12.24 o 
  16   4   3        0.46        0.05      3.25 o 
   1   5   3      199.93      185.21      3.14 o 
   3   5   3      745.04      779.49      9.20 o 
   5   5   3      416.20      381.42      6.63 o 
   7   5   3      579.89      538.16      7.17 o 
   9   5   3      454.63      441.44      7.61 o 
  11   5   3        8.62       15.90      3.16 o 
  13   5   3      274.86      282.65     13.87 o 
  15   5   3       97.67       96.36     14.63 o 
  17   5   3       79.41       87.43      5.84 o 
   0   6   3      461.69      458.33     13.13 o 
   2   6   3      747.16      766.55      9.45 o 
   4   6   3     2426.87     2517.53     30.19 o 
   6   6   3      961.74      959.53     11.76 o 
   8   6   3     2134.08     2172.55     23.60 o 
  10   6   3      441.93      445.55      8.25 o 
  12   6   3      183.72      182.79      9.06 o 
  14   6   3      125.00      103.14      5.99 o 
  16   6   3      342.75      363.71     16.54 o 
   1   7   3     1967.87     1948.63     18.93 o 
   3   7   3     2134.49     2194.08     21.61 o 
   5   7   3      707.62      690.14     12.76 o 
   7   7   3      642.23      631.50      8.13 o 
   9   7   3     1587.21     1684.34     20.20 o 
  11   7   3      821.87      842.71     18.86 o 
  13   7   3      659.17      663.62     15.38 o 
  15   7   3      417.31      421.89     15.16 o 
   0   8   3      367.67      361.60      6.93 o 
   2   8   3      737.02      725.51      8.22 o 
   4   8   3      200.06      195.06      3.18 o 
   6   8   3      667.49      654.87      7.73 o 
   8   8   3       20.80       23.80      3.30 o 
  10   8   3      232.09      224.08      4.55 o 
  12   8   3      163.75      165.76      5.26 o 
  14   8   3      267.46      293.28     11.72 o 
   1   9   3     1068.18     1005.85     10.97 o 
   3   9   3     1418.49     1386.85     17.90 o 
   5   9   3      788.39      788.98     10.54 o 
   7   9   3      824.53      814.23      9.37 o 
   9   9   3      965.72     1001.44     14.39 o 
  11   9   3      456.06      470.54      9.22 o 
  13   9   3      468.61      461.51     11.69 o 
   0  10   3       19.54       16.70      2.92 o 
   2  10   3       85.70       81.84      3.19 o 
   4  10   3      998.57     1059.55     10.69 o 
   6  10   3      367.49      382.73      5.49 o 
   8  10   3      612.51      638.33      8.69 o 
  10  10   3       51.88       46.51      7.27 o 
  12  10   3        2.69        1.99      2.10 o 
   1  11   3       32.24       40.04      3.82 o 
   3  11   3       92.92       96.68      5.83 o 
   5  11   3      200.42      197.44      4.32 o 
   7  11   3      124.92      110.46      3.41 o 
   9  11   3       61.34       61.35     13.01 o 
  11  11   3       50.99       32.74     14.09 o 
   0  12   3       16.53       13.82      3.12 o 
   2  12   3      148.80      137.91      3.67 o 
   4  12   3       43.32       44.82      2.85 o 
   6  12   3      233.97      243.13      6.36 o 
   8  12   3       41.65       43.88      3.60 o 
   1  13   3      231.59      229.18      8.39 o 
   3  13   3      206.19      195.28      4.50 o 
   5  13   3       97.33      106.41      4.42 o 
   0   0   4     2575.47     2931.57     39.70 o 
   2   0   4     2765.35     2929.52     40.14 o 
   4   0   4     4946.10     5184.59     61.85 o 
   6   0   4      466.85      454.77      7.98 o 
   8   0   4     3089.55     3272.45     45.38 o 
  10   0   4     1114.04     1177.90     16.29 o 
  12   0   4     1069.94     1109.91     26.19 o 
  14   0   4      662.05      652.87      9.49 o 
   1   1   4      648.85      640.22      5.90 o 
   3   1   4     3408.26     3558.84     23.89 o 
   5   1   4     1289.20     1316.05     19.10 o 
   7   1   4     1087.95     1079.44     12.36 o 
   9   1   4     1213.83     1181.32     10.94 o 
  11   1   4      182.49      165.49      4.06 o 
  13   1   4      343.07      332.73      5.75 o 
  15   1   4      651.23      720.61     15.01 o 
   0   2   4      250.11      276.83     11.02 o 
   2   2   4     3806.72     3936.99     39.72 o 
   4   2   4     2088.54     2136.70     18.74 o 
   6   2   4      427.43      430.28      5.56 o 
   8   2   4     1115.71     1090.62     16.11 o 
  10   2   4     1263.36     1291.78     14.18 o 
  12   2   4        6.88        7.04      1.65 o 
  14   2   4      671.44      696.95     17.50 o 
  16   2   4      353.57      327.76     11.18 o 
   1   3   4      555.40      574.42      6.32 o 
   3   3   4     1053.79     1058.24     18.07 o 
   5   3   4      191.44      192.87      3.43 o 
   7   3   4      420.90      417.62      5.79 o 
   9   3   4      588.32      612.46      7.36 o 
  11   3   4      190.13      207.40      5.45 o 
  13   3   4      237.27      235.23      5.68 o 
  15   3   4      168.02      169.39      6.49 o 
  17   3   4       64.16       64.81      4.34 o 
   0   4   4     1188.49     1276.48     16.46 o 
   2   4   4     1567.82     1636.95     14.69 o 
   4   4   4      302.58      304.65      6.32 o 
   6   4   4       18.42       18.41      2.21 o 
   8   4   4      507.35      493.90      6.08 o 
  10   4   4      742.40      774.20     14.59 o 
  12   4   4      333.10      307.11      6.41 o 
  14   4   4      297.88      293.85      9.86 o 
  16   4   4       48.02       41.04      4.35 o 
   1   5   4      515.24      496.78      9.97 o 
   3   5   4      765.22      719.07     21.99 o 
   5   5   4      403.27      406.61      7.47 o 
   7   5   4      122.83      114.01      4.32 o 
   9   5   4      912.89      958.34     12.35 o 
  11   5   4      219.91      205.47      6.45 o 
  13   5   4      101.72      104.35      3.86 o 
  15   5   4       24.63       39.80      4.29 o 
   0   6   4       66.81       63.92      4.31 o 
   2   6   4      334.47      328.85     15.86 o 
   4   6   4       28.53       31.59      3.30 o 
   6   6   4      186.89      162.00      7.07 o 
   8   6   4       12.81       13.85      5.01 o 
  10   6   4      321.59      321.25      9.44 o 
  12   6   4       41.09       34.68      6.67 o 
  14   6   4       37.63       38.94     12.02 o 
  16   6   4       23.62       27.88      5.29 o 
   1   7   4       52.10       45.03      3.82 o 
   3   7   4      246.47      253.93      5.03 o 
   5   7   4      197.65      193.02      5.90 o 
   7   7   4       83.76       77.35      4.35 o 
   9   7   4      248.17      225.14      5.60 o 
  11   7   4       33.32       27.80      3.41 o 
  13   7   4       10.83        8.37      5.43 o 
  15   7   4       18.13       29.78      5.59 o 
   0   8   4       75.95       72.27      5.39 o 
   2   8   4      120.03      107.02      4.05 o 
   4   8   4       59.53       67.44      3.83 o 
   6   8   4      179.32      176.10      4.83 o 
   8   8   4       68.70       66.15      4.22 o 
  10   8   4       88.62       97.65      3.80 o 
  12   8   4       18.67       18.80      3.65 o 
  14   8   4       45.49       41.20      5.88 o 
   1   9   4      296.62      272.63      6.90 o 
   3   9   4       58.65       43.55      3.06 o 
   5   9   4       66.05       68.15      4.65 o 
   7   9   4       61.98       60.49      4.13 o 
   9   9   4       93.83       90.62      5.76 o 
  11   9   4      115.62      124.37      7.34 o 
  13   9   4      116.36      122.45      7.95 o 
   0  10   4       41.90       37.42      5.67 o 
   2  10   4      759.38      746.21      7.17 o 
   4  10   4       44.92       49.53      4.54 o 
   6  10   4       12.21       16.47      3.84 o 
   8  10   4       93.30      101.78      4.83 o 
  10  10   4      447.10      477.73     14.34 o 
   1  11   4      327.99      352.78      9.28 o 
   3  11   4      571.80      582.39     11.31 o 
   5  11   4       22.97       20.30      4.15 o 
   7  11   4        4.66        1.68      1.65 o 
   9  11   4      548.12      536.75     27.53 o 
   0  12   4      147.33      159.24     11.17 o 
   2  12   4      222.87      238.37      5.24 o 
   4  12   4      221.82      214.97      5.13 o 
   6  12   4       15.00       12.89      3.66 o 
   1  13   4       90.56       93.58      3.39 o 
   1   1   5      149.58      146.38      3.58 o 
   3   1   5      834.59      874.35     19.22 o 
   5   1   5       23.83       27.48      2.07 o 
   7   1   5       13.23       10.92      1.78 o 
   9   1   5      141.65      138.02      4.18 o 
  11   1   5      313.20      307.49      7.65 o 
  13   1   5        1.78        4.28      3.24 o 
   0   2   5      221.18      207.92      5.24 o 
   2   2   5       16.03       16.07      1.87 o 
   4   2   5      637.60      669.05      8.72 o 
   6   2   5       99.17       91.21      3.32 o 
   8   2   5      344.81      335.46      4.87 o 
  10   2   5       64.36       78.27      4.02 o 
  12   2   5       78.19       78.50      4.37 o 
  14   2   5       33.04       31.48      4.21 o 
   1   3   5      118.09      123.92      3.11 o 
   3   3   5      520.12      536.36      7.57 o 
   5   3   5     1153.28     1190.58     12.68 o 
   7   3   5      873.73      864.37     10.80 o 
   9   3   5      107.79       90.98      2.69 o 
  11   3   5      135.66      126.58     12.87 o 
  13   3   5      101.06      102.48      4.43 o 
  15   3   5      160.51      165.49      7.48 o 
   0   4   5      257.92      247.84      7.41 o 
   2   4   5       26.51       27.62      2.21 o 
   4   4   5     2320.16     2349.57     22.27 o 
   6   4   5       28.35       29.49      2.68 o 
   8   4   5     1198.55     1252.83     11.94 o 
  10   4   5       32.65       33.71      6.02 o 
  12   4   5       60.00       53.21      4.46 o 
  14   4   5       47.19       45.47      8.82 o 
  16   4   5      552.93      587.39     14.58 o 
   1   5   5      850.44      837.22     10.47 o 
   3   5   5     1550.47     1589.53     17.47 o 
   5   5   5      152.84      141.12      8.76 o 
   7   5   5      162.74      155.53      5.40 o 
   9   5   5      828.80      872.82     20.53 o 
  11   5   5      552.01      532.91     11.47 o 
  13   5   5      239.74      242.77      5.84 o 
  15   5   5      381.48      368.47      9.54 o 
   0   6   5      752.52      739.26     16.83 o 
   2   6   5     1840.17     1907.46     23.38 o 
   4   6   5       99.13       99.67      4.29 o 
   6   6   5      551.21      565.37     17.25 o 
   8   6   5      171.42      158.31      5.07 o 
  10   6   5      937.02      960.61     16.63 o 
  12   6   5      291.00      294.51      7.79 o 
  14   6   5      653.11      701.49     11.49 o 
   1   7   5      203.40      207.48     11.78 o 
   3   7   5      305.86      292.98     10.08 o 
   5   7   5      111.57      106.07     10.37 o 
   7   7   5       75.55       86.80      3.74 o 
   9   7   5      327.10      345.82      7.77 o 
  11   7   5       44.57       46.82      6.32 o 
  13   7   5       69.93       79.15      4.82 o 
   0   8   5      475.61      514.01     14.29 o 
   2   8   5     1698.08     1690.32     26.18 o 
   4   8   5     1905.97     1968.12     27.50 o 
   6   8   5      633.10      673.86     10.40 o 
   8   8   5     1309.15     1387.50     25.95 o 
  10   8   5     1227.75     1284.63     18.13 o 
  12   8   5      161.05      157.19      5.75 o 
   1   9   5       76.97       78.15      5.25 o 
   3   9   5      187.09      177.37      5.95 o 
   5   9   5        1.12        2.07      3.16 o 
   7   9   5        7.34        8.10      3.71 o 
   9   9   5      158.82      172.52      6.55 o 
  11   9   5       20.66       12.46      3.38 o 
   0  10   5      360.52      368.58     11.69 o 
   2  10   5      600.27      632.38     45.05 o 
   4  10   5       99.61      101.98      5.30 o 
   6  10   5      291.51      294.36      7.20 o 
   8  10   5       84.07       81.21      5.96 o 
   1  11   5       52.18       44.72      8.05 o 
   3  11   5      265.48      256.83     12.74 o 
   5  11   5      113.08      116.50      5.33 o 
   7  11   5      101.50      100.55      4.99 o 
   0  12   5        2.07        1.12      2.58 o 
   2  12   5        4.85        1.85      3.07 o 
   0   0   6     1653.19     1642.46     37.05 o 
   2   0   6     2869.79     3056.73     39.98 o 
   4   0   6     2398.13     2540.99     33.37 o 
   6   0   6     1070.23     1070.86     13.50 o 
   8   0   6     1196.13     1179.69     20.65 o 
  10   0   6     1558.09     1600.44     25.61 o 
  12   0   6      602.78      610.82     16.39 o 
   1   1   6      727.16      738.42      8.20 o 
   3   1   6      215.36      194.33      4.36 o 
   5   1   6      399.74      376.39      8.36 o 
   7   1   6      203.69      204.52      3.53 o 
   9   1   6      165.69      165.37      3.73 o 
  11   1   6      489.59      475.58      7.96 o 
  13   1   6      110.83      111.36      4.76 o 
   0   2   6      424.52      435.15      7.67 o 
   2   2   6      380.13      362.25      5.11 o 
   4   2   6      871.48      869.30      9.77 o 
   6   2   6      657.08      685.23      6.93 o 
   8   2   6      902.85      906.32     12.99 o 
  10   2   6      424.24      405.49      6.77 o 
  12   2   6      153.58      150.87      4.76 o 
  14   2   6       53.37       44.58      4.90 o 
   1   3   6      455.20      441.08      5.97 o 
   3   3   6      763.20      753.55      8.48 o 
   5   3   6      558.50      542.18      6.98 o 
   7   3   6      389.27      381.65      5.85 o 
   9   3   6      621.16      631.43      8.41 o 
  11   3   6      242.04      226.73      7.90 o 
  13   3   6      109.94      118.05      9.01 o 
  15   3   6      131.87      122.93      5.81 o 
   0   4   6      451.25      447.43      8.11 o 
   2   4   6     1320.26     1372.21     12.04 o 
   4   4   6      448.79      436.54      8.55 o 
   6   4   6      202.08      202.98      4.57 o 
   8   4   6      182.37      179.82      5.49 o 
  10   4   6     1041.68     1060.45     27.80 o 
  12   4   6      179.29      191.05      5.59 o 
  14   4   6      243.78      232.67      6.94 o 
   1   5   6      378.87      379.53      5.73 o 
   3   5   6       37.72       28.84      3.72 o 
   5   5   6      341.37      331.77      6.86 o 
   7   5   6       32.56       35.75      5.47 o 
   9   5   6        8.85        4.80      2.70 o 
  11   5   6      219.38      214.17      9.78 o 
  13   5   6       72.93       68.84      4.75 o 
   0   6   6       39.94       36.87     12.04 o 
   2   6   6       74.13       67.45      5.59 o 
   4   6   6       58.54       55.02     11.10 o 
   6   6   6      124.55      114.71      5.41 o 
   8   6   6       23.13       28.65      3.85 o 
  10   6   6       46.72       42.79      3.87 o 
  12   6   6       11.36        7.48      3.26 o 
   1   7   6       16.99       11.36      4.48 o 
   3   7   6      171.35      164.12      6.62 o 
   5   7   6      159.13      156.21      6.30 o 
   7   7   6       29.52       28.23      4.37 o 
   9   7   6      202.94      215.25      6.80 o 
  11   7   6        5.77        6.82      2.98 o 
   0   8   6       75.31       69.44     14.49 o 
   2   8   6       91.30       79.59      5.56 o 
   4   8   6       56.01       57.24      5.51 o 
   6   8   6       62.17       69.67      5.27 o 
   8   8   6       45.17       43.39      7.50 o 
  10   8   6       57.10       61.84      7.96 o 
   1   9   6       91.09       99.15      5.50 o 
   3   9   6      126.65      110.75      8.31 o 
   5   9   6      127.35      104.23      8.29 o 
   7   9   6      115.19      111.57     14.95 o 
   9   9   6      203.02      203.44     11.39 o 
   0  10   6      123.65      137.75      8.55 o 
   2  10   6       61.09       65.87      4.29 o 
   4  10   6      114.37      106.05      4.75 o 
   6  10   6       95.23       95.17      5.61 o 
   1  11   6      349.54      380.93     11.02 o 
   3  11   6       59.44       70.78     16.60 o 
   1   1   7      105.91       96.11      3.22 o 
   3   1   7      118.43      124.28      3.46 o 
   5   1   7      212.92      207.29      3.74 o 
   7   1   7      129.21      126.91      3.25 o 
   9   1   7       11.00        9.69      1.85 o 
  11   1   7        8.22        7.16      2.08 o 
  13   1   7      113.28       94.87      7.33 o 
   0   2   7      148.36      139.60      5.74 o 
   2   2   7      181.80      175.95      3.94 o 
   4   2   7       29.86       26.95      2.30 o 
   6   2   7       92.39       90.53      5.04 o 
   8   2   7        3.51        3.25      1.42 o 
  10   2   7      270.40      265.04      5.36 o 
  12   2   7       34.14       26.95      3.92 o 
   1   3   7      580.53      605.35      8.75 o 
   3   3   7      201.71      201.85      4.22 o 
   5   3   7      102.76       90.25      3.19 o 
   7   3   7       65.84       68.72      2.52 o 
   9   3   7      124.52      127.67      5.15 o 
  11   3   7      717.73      680.71     16.37 o 
  13   3   7       36.66       31.12      7.28 o 
   0   4   7      738.60      737.05     13.37 o 
   2   4   7      673.65      658.90      8.36 o 
   4   4   7      107.95       97.57      2.98 o 
   6   4   7      979.40     1026.12     17.47 o 
   8   4   7       51.41       43.26      7.37 o 
  10   4   7      483.43      460.57     10.17 o 
  12   4   7      273.49      283.57     10.31 o 
   1   5   7      363.10      370.22      4.90 o 
   3   5   7       90.72       87.12      5.65 o 
   5   5   7      731.82      739.14     14.00 o 
   7   5   7      411.36      419.46      8.28 o 
   9   5   7       76.13       76.26      5.97 o 
  11   5   7      122.20      114.51      5.96 o 
   0   6   7      375.15      395.78     12.96 o 
   2   6   7       34.12       36.70      8.21 o 
   4   6   7     1128.57     1173.60     17.49 o 
   6   6   7      297.29      299.25     13.30 o 
   8   6   7      363.68      383.70      9.96 o 
  10   6   7       38.90       42.07      6.15 o 
   1   7   7      518.13      538.89     10.38 o 
   3   7   7      366.40      400.64     12.65 o 
   5   7   7      836.01      877.86     13.49 o 
   7   7   7      429.14      452.00     14.30 o 
   9   7   7      164.80      172.60     11.43 o 
   0   8   7      558.90      572.70     14.96 o 
   2   8   7      284.10      292.24      9.94 o 
   4   8   7      135.37      127.22      6.48 o 
   6   8   7      388.52      410.28     10.78 o 
   8   8   7      173.39      171.65      6.13 o 
   1   9   7      322.36      307.81      8.84 o 
   3   9   7      193.38      209.26      7.32 o 
   5   9   7      549.78      573.62     26.31 o 
   0  10   7       76.75       83.46      7.55 o 
   0   0   8       52.08       56.70      5.01 o 
   2   0   8       83.98       72.83      5.43 o 
   4   0   8       42.47       37.40      4.04 o 
   6   0   8      345.39      354.17      7.61 o 
   8   0   8       19.64       12.28      2.98 o 
  10   0   8      140.01      135.11      8.27 o 
   1   1   8     1312.74     1349.83     10.50 o 
   3   1   8      363.32      360.55      5.65 o 
   5   1   8      701.60      691.28      8.15 o 
   7   1   8      558.80      551.70     10.42 o 
   9   1   8      359.66      353.69      7.50 o 
  11   1   8      889.43      816.28     15.27 o 
   0   2   8     1325.10     1427.52     14.65 o 
   2   2   8      386.58      394.63      6.07 o 
   4   2   8       98.77       96.82      3.26 o 
   6   2   8      126.35      131.89      3.47 o 
   8   2   8      117.37      110.64      4.62 o 
  10   2   8      411.89      404.42      9.19 o 
   1   3   8      263.25      258.54      4.74 o 
   3   3   8       39.72       38.53      3.92 o 
   5   3   8      198.62      190.98      4.37 o 
   7   3   8      104.40       97.66      4.58 o 
   9   3   8       20.62       19.52      3.58 o 
   0   4   8      303.10      309.36      7.21 o 
   2   4   8       91.35       86.96      3.59 o 
   4   4   8      304.53      317.94      5.31 o 
   6   4   8      539.77      537.55      8.25 o 
   8   4   8      157.40      154.80      7.32 o 
  10   4   8       85.53       64.65      4.19 o 
   1   5   8        5.51        5.48      1.97 o 
   3   5   8      123.84      118.61      3.98 o 
   5   5   8      566.34      540.19      9.82 o 
   7   5   8      393.74      398.07     11.15 o 
   9   5   8       59.19       56.33      3.70 o 
   0   6   8       57.19       61.37      8.53 o 
   2   6   8        3.35        6.93      4.75 o 
   4   6   8       94.49       79.40      4.77 o 
   6   6   8       68.33       66.25      4.53 o 
   8   6   8       29.65       28.33      3.95 o 
   1   7   8       75.42       67.59      4.94 o 
   3   7   8       13.65        9.49      3.82 o 
   5   7   8       70.09       73.32     10.91 o 
   0   8   8        7.84       10.17      6.92 o 
   2   8   8       18.62        9.87      5.01 o 
   1   1   9       39.24       39.65      2.73 o 
   3   1   9       46.80       38.62      2.34 o 
   5   1   9       49.22       42.45      3.39 o 
   7   1   9       32.49       27.02      4.00 o 
   0   2   9      407.89      418.28     23.36 o 
   2   2   9       66.56       56.32      4.59 o 
   4   2   9       45.27       41.32      4.38 o 
   6   2   9       63.47       65.61      4.55 o 
   1   3   9      539.79      528.61      8.78 o 
   3   3   9       40.89       36.00      4.87 o 
   5   3   9       90.96       79.06      5.09 o 
   7   3   9      123.30      125.07      4.87 o 
   0   4   9      439.16      430.67     11.40 o 
   2   4   9       27.55       22.57      3.18 o 
   4   4   9      226.33      229.02      6.10 o 
   6   4   9        2.64        4.67      2.52 o 
   1   5   9      127.75      118.65      3.55 o 
   3   5   9      191.39      184.08     24.85 o 
                                                 
